# Supplementary material for: Expression of Recombinant Hirudin in Bacteria and Yeast: A Comparative Approach
Source: Methods Protoc. 2025 Aug 3;8(4):89. doi: 10.3390/mps8040089 (PMC12388516; doi:10.3390/mps8040089)
Supplement: Supplementary file 1 [file mps-08-00089-s001.zip]

Archive with 1 entries (1 files):
- mps-3713621-supplementary.pdf
